# Supplementary material for: Flow Cytometry Immunophenotyping for Diagnostic Orientation and Classification of Pediatric Cancer Based on the EuroFlow Solid Tumor Orientation Tube (STOT)
Source: Cancers (Basel). 2021 Sep 30;13(19):4945. doi: 10.3390/cancers13194945 (PMC8508207; doi:10.3390/cancers13194945)
Supplement: Supplementary file 1 [file cancers-13-04945-s001.zip]

Archive with 1 entries (1 files):
- cancers-1358347-SI.pdf
